# Supplementary material for: VRoot: A VR-Based application for manual root system architecture reconstruction
Source: Plant Phenomics. 2025 Mar 26;7(2):100013. doi: 10.1016/j.plaphe.2025.100013 (PMC12710000; doi:10.1016/j.plaphe.2025.100013)
Supplement: Multimedia component 1 [file mmc1.zip]

Archive with 2 entries (2 files):
- surveydata.xml
- survey.pdf
